# Supplementary material for: Brain region-specific alterations of RNA editing in PDE8A mRNA in suicide decedents
Source: Transl Psychiatry. 2019 Feb 15;9:91. doi: 10.1038/s41398-018-0331-3 (PMC6377659; doi:10.1038/s41398-018-0331-3)
Supplement: Supplementary file 3 — Table S1 [file 41398_2018_331_MOESM3_ESM.xlsx]

## Sheet: Feuil1
BA24 Control
Isoform	BA24-176	BA24-178	BA24-288	BA24-315	BA24-326	BA24-398	BA24-432	BA24-528	MEDIAN	MEAN	SEM
B	19.01	24.03	36.65	31.26	30.76	25.46	28.05	33.18	29.405	28.55	5.61268
NE	5.77	5.43	5.11	8.13	5.13	7.8	5.78	4.56	5.6	5.96375	1.29919
BG	5.79	5.21	4.76	5.98	6.25	4.22	7.49	7.81	5.885	5.93875	1.24804
BE	4.16	4.97	5.47	3.7	5.13	4.15	4.34	5.04	4.655	4.62	0.61398
BCG	3.5	3.02	0	7.73	7.35	1.92	5.66	4.62	4.06	4.225	2.65672
AB	3.55	4.97	5.17	3.51	4.56	5.14	2.94	3.68	4.12	4.19	0.870369
BC	3.12	3.7	4.09	3.59	4.18	2.77	3.17	4.12	3.645	3.5925	0.529251
ABE	3.63	3.97	4.44	2.54	2.83	3.62	3.48	2.87	3.55	3.4225	0.638698
ABCEF	10.44	6.46	2.67	0.87	0.63	2.53	2.62	0.74	2.575	3.37	3.4219
ABDE	3.64	3.68	3.91	2.59	2.86	4.42	2.73	2.38	3.25	3.27625	0.732021
ABC	2.01	2.02	1.71	2.08	2.79	2.04	1.73	1.07	2.015	1.93125	0.480578
BF	1.48	1.72	1.52	1.2	1.44	1.89	1.79	1.82	1.62	1.6075	0.235721
ABEFG	2.08	2.53	1.19	1.96	0.17	1.76	0.94	1.35	1.555	1.4975	0.744269
ABG	1.37	1.39	0.69	0.7	0.85	0.77	2.83	2.71	1.11	1.41375	0.88269
BD	1.39	1.63	1.26	1.14	1.11	1.23	1.47	1.46	1.325	1.33625	0.180945
BCDEFG	1.36	1.14	0.87	0.9	0.8	1.08	1.26	1.12	1.1	1.06625	0.196173
BEG	1.18	1.25	0.37	1.43	1.49	0.5	0.98	0.94	1.08	1.0175	0.408543
BFG	1.05	1.26	0.68	1.01	1.05	1.25	0.64	0.52	1.03	0.9325	0.283133
BCEG	1.06	1.17	1.58	0.29	0.53	1.42	0.44	0.54	0.8	0.87875	0.48959
ABCDEFG	0.84	0.62	0.37	0.68	0.91	0.12	0.8	0.38	0.65	0.59	0.275525
D	0.52	0.47	0.39	0.69	0.46	0.66	0.51	0.4	0.49	0.5125	0.110551
ABEG	0.1	0.19	0.02	0.08	3.27	0.05	0	0.05	0.065	0.47	1.13286
ABF	0.59	0.57	0.37	0.3	0.23	0.81	0.31	0.25	0.34	0.42875	0.205943
ABN	0.16	0.12	0.01	0.21	0.39	0.62	0.06	0.57	0.185	0.2675	0.231994
ABCG	0	0.04	0.21	0.06	0.11	0.92	0.05	0.28	0.085	0.20875	0.302392
ABDEG	0.17	0.18	0.22	0.13	0.14	0.24	0.14	0.12	0.155	0.1675	0.0436708
ABEF	0.15	0.07	0.02	0.17	0.15	0.5	0.01	0.15	0.15	0.1525	0.153878
M	0.01	0.01	0.03	0.06	0.02	0.07	0.58	0.43	0.045	0.15125	0.223059
BCFG	0.15	0.16	0.18	0.11	0.12	0.16	0.14	0.12	0.145	0.1425	0.0243487
ABFG	0.14	0.14	0.01	0.03	0.04	0.01	0.03	0	0.03	0.05	0.0570714
BA24 Suicide
Isoform	BA24-203	BA24-210	BA24-300	BA24-364	BA24-383	BA24-406	BA24-425	BA24-445	MEDIAN	MEAN	SEM
B	12.31	19.8	18.6	19.94	26.76	30.45	24.68	29.73	22.31	22.7838	6.21773
NE	6.72	4.82	6.97	6.13	6.05	7.29	4.09	7.94	6.425	6.25125	1.2785
BG	7.36	5.61	4.23	5.11	4.13	4.02	5.16	6.53	5.135	5.26875	1.19837
AB	3.77	4.61	4.25	4.55	4.82	5.2	6.38	3.15	4.58	4.59125	0.963082
ABCEF	4.69	6.76	7.99	2.81	2.77	2.17	5.26	3.73	4.21	4.5225	2.06218
BE	3.59	4.31	3.98	4.59	4.03	4.26	5.72	4.61	4.285	4.38625	0.634506
BCG	5.19	5.92	4.01	3.33	3.87	3.53	3.05	2.44	3.7	3.9175	1.13835
ABE	5.13	3.96	4.25	3.65	3.5	3.54	3.91	3.22	3.78	3.895	0.592018
BC	2.85	3.59	3.03	3.23	3.35	3.68	4.34	3.3	3.325	3.42125	0.459081
ABC	3.72	3.47	2.53	3.76	2.71	3.08	1.7	1.84	2.895	2.85125	0.800615
ABDE	2.49	2.26	2.45	2.63	2.43	2.23	2.65	2.37	2.44	2.43875	0.153198
ABEFG	3.27	2.23	2.15	1.36	1.85	3.47	0.48	2.32	2.19	2.14125	0.966177
BF	1.17	1.4	1.68	1.57	1.61	1.62	1.33	2.09	1.59	1.55875	0.275704
BD	1.57	1.5	1.59	1.11	1.11	1.41	1.54	1.1	1.455	1.36625	0.221613
ABG	2.06	1.41	1.1	0.91	0.74	0.73	1.45	2.51	1.255	1.36375	0.640802
BCEG	1.15	1.06	1.37	1.45	1.3	1.25	1.62	1.38	1.335	1.3225	0.175153
BFG	1.6	1.27	1.37	1.22	1.36	1.56	1.14	0.58	1.315	1.2625	0.317614
BCDEFG	1.3	1.24	1.49	1.31	1.3	0.92	1.04	1.21	1.27	1.22625	0.17582
BEG	2.13	1.36	1.62	0.68	0.8	1.2	0.55	0.58	1	1.115	0.566493
ABN	1.39	0.2	0.26	3.92	0.85	0.37	0.03	0.19	0.315	0.90125	1.2986
ABDEG	0.64	0.6	0.7	0.76	0.72	0.67	0.78	0.72	0.71	0.69875	0.0601041
ABCDEFG	0.78	0.97	1.04	0.93	0.38	0.38	0	0.6	0.69	0.635	0.362294
ABF	0.45	0.56	0.73	0.79	0.83	0.65	0.63	0.39	0.64	0.62875	0.156245
ABCG	0.39	0.08	0.01	0.02	0.87	0.23	2.25	0.01	0.155	0.4825	0.771728
D	0.49	0.35	0.57	0.52	0.44	0.52	0.43	0.46	0.475	0.4725	0.0679811
ABEF	0.11	0.17	0.16	0.9	0.42	0.19	0.1	0.02	0.165	0.25875	0.283823
ABFG	0.13	0.05	0.29	0.04	0.26	0.01	0.45	0.78	0.195	0.25125	0.261503
M	0.04	0.02	0.04	0.03	0.04	0.06	0.01	0.99	0.04	0.15375	0.338228
ABEG	0.02	0.01	0.05	0.37	0.05	0.14	0.4	0.08	0.065	0.14	0.15657
BCFG	0.09	0.07	0.08	0.07	0.07	0.07	0.07	0.06	0.07	0.0725	0.00886405
