# Supplementary material for: Brain region-specific alterations of RNA editing in PDE8A mRNA in suicide decedents
Source: Transl Psychiatry. 2019 Feb 15;9:91. doi: 10.1038/s41398-018-0331-3 (PMC6377659; doi:10.1038/s41398-018-0331-3)
Supplement: Supplementary file 4 — Table S2 [file 41398_2018_331_MOESM4_ESM.xlsx]

## Sheet: Feuil1
BA9 Control
Isoform	BA9-176	BA9-178	BA9-288	BA9-315	BA9-326	BA9-398	BA9-432	BA9-528	MEDIAN	MEAN	SEM
B	20.54	17.58	18.68	19.07	28.04	21.24	21.13	26.49	20.835	21.5963	3.74065
BG	6.86	5.72	5.92	9.37	10.57	5.95	7.47	8.67	7.165	7.56625	1.80212
NE	7.16	5.98	5.64	7.96	5.37	6.49	5.51	4.13	5.81	6.03	1.17619
BE	4.92	5.1	4.6	5.24	5.11	3.79	4.44	4.54	4.76	4.7175	0.477636
ABG	2.49	2.97	3.11	5.29	4.21	4.36	5.86	4.36	4.285	4.08125	1.16541
ABCEF	8.91	7.33	8.79	1.85	1.32	1.54	2.53	0.04	2.19	4.03875	3.66115
ABE	3.49	4.71	3.75	4.28	3.11	4	3.78	3.14	3.765	3.7825	0.548602
BC	3.94	3.77	3.84	4.28	3.79	2.85	3.94	3.55	3.815	3.745	0.416276
ABDE	3.98	3.66	4.13	3.21	2.81	4.9	4.17	2.79	3.82	3.70625	0.735409
ABC	2.1	3.14	2.01	3.01	2.8	4.95	4.54	2.8	2.905	3.16875	1.05804
BCG	2.62	3.6	2.88	2.95	3.31	1.36	1.99	4.54	2.915	2.90625	0.973094
AB	3.76	4.39	3.58	0.41	0.49	1.4	1.23	1.55	1.475	2.10125	1.56697
BF	1.44	1.61	1.66	2.49	2.24	2.35	2.12	1.97	2.045	1.985	0.380789
BD	1.36	1.62	1.71	1.64	1.61	1.66	1.63	1.62	1.625	1.60625	0.104463
BEG	1.66	1.64	1.45	2.02	1.87	0.95	1.49	1.6	1.62	1.585	0.318434
ABEFG	0	1.51	0.22	0	0.01	3.39	4.21	3.24	0.865	1.5725	1.78327
BCDEFG	1.18	1.2	1.33	1.15	1.13	1.43	1.2	1.19	1.195	1.22625	0.10155
ABCDEFG	0.49	0.82	0.84	1.48	1.24	1.79	1.7	1.17	1.205	1.19125	0.456147
BCEG	0.91	0.74	0.84	0.63	0.52	1.03	0.89	0.32	0.79	0.735	0.233666
BFG	0.82	0.88	0.76	0.63	0.49	0.85	0.69	0.63	0.725	0.71875	0.133142
ABF	0.9	0.87	0.88	0.59	0.46	0.75	0.72	0.46	0.735	0.70375	0.181811
ABEG	0.5	0.05	0.19	1.5	1.41	0.13	0.3	0.13	0.245	0.52625	0.589793
M	0.03	0.11	0.23	1.33	0.9	0.34	0.76	0.3	0.32	0.5	0.451664
ABEF	0.12	0.09	0.04	0.4	0.44	1.14	0.82	0.86	0.42	0.48875	0.410276
D	0.56	0.53	0.59	0.44	0.36	0.39	0.34	0.44	0.44	0.45625	0.093951
ABN	0.13	0.13	0.2	0.05	0	0.88	0.05	1.65	0.13	0.38625	0.583363
ABCG	0.49	0.01	0.13	0.17	0.17	0.28	0.22	0.13	0.17	0.2	0.140712
ABFG	0.43	0.07	0.6	0.01	0.03	0.06	0.23	0.04	0.065	0.18375	0.219996
BCFG	0.14	0.18	0.15	0.17	0.13	0.17	0.16	0.13	0.155	0.15375	0.0192261
ABDEG	0.16	0.14	0.16	0.13	0.11	0.21	0.18	0.1	0.15	0.14875	0.0364251
BA9 Suicide
Isoform	BA9-203	BA9-210	BA9-300	BA9-364	BA9-383	BA9-406	BA9-425	BA9-445	MEDIAN	MEAN	SEM
B	15.05	24.5	10.59	16.3	24.52	28.96	24.21	25.22	24.355	21.1687	6.34426
BG	7.28	7.28	4.6	9.57	6.23	9.31	8.7	6.43	7.28	7.425	1.6996
NE	6.65	5.47	5.51	4.7	6.85	7.48	4.47	10.05	6.08	6.3975	1.81367
BE	4.99	4.69	4.33	5.18	4.13	3.67	5.09	4.15	4.51	4.52875	0.542124
ABG	3.28	2.63	2.31	5.59	3.78	4.16	5.98	3.67	3.725	3.925	1.30043
ABE	5.06	3.72	3.6	4.28	3.23	2.72	3.56	2.89	3.58	3.6325	0.757529
BC	4.6	3.93	2.98	4.35	2.85	2.89	3.52	3.17	3.345	3.53625	0.684647
ABDE	2.96	2.92	4.44	3.2	4.73	3.97	2.27	3.78	3.49	3.53375	0.83816
ABCEF	3.55	3.85	14.67	1.09	0.88	0.03	1.84	2.06	1.95	3.49625	4.69706
BCG	6.03	4.85	2	3.09	1.56	2.5	4.56	2.26	2.795	3.35625	1.59915
ABC	3.39	2	2.65	3.51	4.13	2.96	3.28	2.7	3.12	3.0775	0.647363
BF	1.62	1.85	1.35	2.41	2.51	2.33	2.35	1.88	2.105	2.0375	0.42294
ABEFG	2.24	2.11	5.05	1.15	1.39	1.93	0.78	1.38	1.66	2.00375	1.32796
AB	3.45	3.88	2.19	0.51	1.33	0.73	0.38	1.41	1.37	1.735	1.3291
BD	1.54	1.39	1.53	1.74	1.46	1.24	1.48	1.29	1.47	1.45875	0.156884
BEG	1.61	1.4	1.05	2.26	0.71	1.03	1.55	1.02	1.225	1.32875	0.48484
BCDEFG	1.17	1.18	2.02	1.22	1.28	0.99	1.29	1.3	1.25	1.30625	0.305284
BCEG	0.93	0.8	1.89	1.06	1.98	1.36	0.27	1.39	1.21	1.21	0.568557
ABCDEFG	0.87	0.48	1.45	1.38	1.39	0.95	1.31	1	1.155	1.10375	0.337805
ABEF	0.05	0.06	0.21	1.68	2.18	1.87	0.65	1.14	0.895	0.98	0.858637
ABN	0.11	0.14	0.61	0.87	2.28	3.19	0.09	0.39	0.5	0.96	1.15404
BFG	1.1	0.95	0.87	0.68	0.67	0.72	0.5	0.55	0.7	0.755	0.204031
ABF	0.54	0.44	0.91	0.43	0.49	0.26	0.33	0.43	0.435	0.47875	0.194968
ABDEG	0.31	0.35	0.57	0.38	0.7	0.6	0.25	0.55	0.465	0.46375	0.161417
D	0.39	0.43	0.63	0.39	0.35	0.3	0.4	0.52	0.395	0.42625	0.103777
M	0.41	0.32	0.02	0.5	0.36	0.11	0.32	0.8	0.34	0.355	0.238088
ABEG	0.05	0.05	0.21	0.34	0.59	0.08	0.44	0.18	0.195	0.2425	0.198116
ABFG	0.01	0.11	0.96	0.01	0.02	0.02	0.03	0	0.02	0.145	0.331102
ABCG	0.06	0.01	0.12	0.19	0.23	0.15	0.21	0.13	0.14	0.1375	0.0749762
BCFG	0.08	0.06	0.07	0.07	0.06	0.05	0.06	0.05	0.06	0.0625	0.010351
